# Supplementary material for: AlphaFold 2, but not AlphaFold 3, predicts confident but unrealistic β-solenoid structures for repeat proteins
Source: Comput Struct Biotechnol J. 2025 Jan 22;27:467–77. doi: 10.1016/j.csbj.2025.01.016 (PMC11795689; doi:10.1016/j.csbj.2025.01.016)
Supplement: Supplementary file 2 — Supplementary material [file mmc2.xlsx]

## Sheet: all_seq_data_for_paper_FINAL
Identifier	Sequence repeat	Predicted_seq_disorder	Secondary_structure	AF2_pLDDT	AF2_fold	AF3_pLDDT	AF3_fold	RSMD_AF3_AF2	ESM_pLDDT	ESM_fold	RMSD_ESM_AF2	RFAA_pLDDT	RFAA_fold	RMSD_RFAA_AF2	BLAST UniRef90 top hit ID	BLAST UniRef90 top hit e-value	BLAST UniRef90 number of matching sequences	BLAST PDB top hit ID	BLAST PDB top hit e-value	BLAST PDB number of matching sequences	AF2_Foldseek_PDB number of hits	AF2_Foldseek_PDB_top_hit	AF2_Foldseek_PDB_top_hit_tmscore	AF2_Foldseek_AFDB_ number of hits	AF2_Foldseek_AFDB_top_hit	AF2_Foldseek_AFDB_top_hit_tmscore	AF3_Foldseek_PDB number of hits	AF3_Foldseek__PDB_top_hit	AF3_Foldseek_PDB_top_hit_tmscore	AF3_Foldseek_AFDB_ number of hits	AF3_Foldseek_AFDB_top_hit	AF3_Foldseek_AFDB_top_hit_tmscore	RFAA_Foldseek_PDB number of hits	RFAA_Foldseek__PDB_top_hit	RFAA_Foldseek_PDB_top_hit_tmscore	RFAA_Foldseek_AFDB_ number of hits	RFAA_Foldseek_AFDB_top_hit	RFAA_Foldseek_AFDB_top_hit_tmscore	ESM_Foldseek_PDB number of hits	ESM_Foldseek__PDB_top_hit	ESM_Foldseek_PDB_top_hit_tmscore	ESM_Foldseek_AFDB_ number of hits	ESM_Foldseek_AFDB_top_hit	ESM_Foldseek_AFDB_top_hit_tmscore
5b	IFCYC	0.89549	Alpha	77.1	Beta-solenoid	86.7	Long-alpha-helix	19.6079	35.9	Other	16.3518	0.435	Other	14.2579	A0A9D3SKB7	1.65e-08	31			0	0			0			0			0			0			0			0			0
5ab	TLAWE	0.229018	None	94.9	Long-alpha-helix	80.3	Long-alpha-helix	1.32183	57.9	Long-alpha-helix	2.92242	0.608	Other	20.5998	A0AAW0VXL1	8.54e-13	311			0	0			0			0			0			0			0			0			0
5r	TGGDF	0.418034	None	89.2	Beta-solenoid	94.3	Beta-solenoid	10.7083	59.5	Beta-solenoid	2.62107	0.785	Beta-solenoid	10.5125	A0A653H6J5	1.74e-12	179	2G0Y_A	5.15e-05	2	0			0			0			0			0			0			0			2	AF-A0A438LY31-F1-model_v4	0.8787
6b	YYICVF	0.764133	Alpha	88.9	Long-alpha-helix	42.3	Beta-solenoid	26.5648	55.5	Long-alpha-helix	21.5769	0.484	Other	18.6192	A0A7J7KPF6	8.86e-12	34			0	0			0			0			0			0			0			0			0
6ab	QEKKAA	0.984547	None	92.3	Long-alpha-helix	90	Long-alpha-helix	1.30993	21.2	Long-alpha-helix	1.04698	0.802	Long-alpha-helix	1.19196	A0A423WNJ1	1.65e-13	96			0	0			0			0			0			0			0			0			0
6r	NCYNHT	0.215607	None	38.4	Other	71.4	Beta-solenoid	10.8251	58	Other	15.6396	0.35	Other	13.4021	A0A674BBU6	2.04e-15	108			0	0			0			0			0			0			0			0			0
7b	CCTWVFF	0.627699	Alpha/beta	91.2	Long-alpha-helix	43.6	Beta-solenoid	25.4836	58	Long-alpha-helix	26.6372	0.82	Long-alpha-helix	2.51516	A0A803J2N1	8.26e-18	123			0	0			0			0			0			0			0			0			0
7ab	CEFFLRC	0.452353	Beta	94.2	Long-alpha-helix	56.3	Long-alpha-helix	0.93675	35.2	Long-alpha-helix	29.3389	0.479	Other	29.6369	A0A8S4A0C7	8.99e-15	126			0	0			0			0			0			0			0			0			0
7r	WRSKIKQ	0.125784	None	92.6	Long-alpha-helix	86.3	Long-alpha-helix	1.89405	26.3	Long-alpha-helix	2.63578	0.818	Long-alpha-helix	2.43901	A0A936PV42	8.95e-21	339			0	0			0			0			0			0			0			0			0
8b	FCTTCCIY	0.581088	None	83.5	Beta-solenoid	83.8	Long-alpha-helix	19.3969	37.3	Other	10.9171	0.702	Long-alpha-helix	19.1884	A0A8C5QSP9	2.26e-15	53			0	0			0			0			0			0			0			0			0
8ab	KLTQECEA	0.21029	None	80.8	Long-alpha-helix	72.1	Long-alpha-helix	1.96903	54	Long-alpha-helix	34.7942	0.423	Other	31.9285	UPI0009FE7DDC	9.71e-21	238			0	0			0			0			0			0			0			0			0
8r	EQIGPKFS	0.227411	None	51	Alpha helical coiled coil	62.7	Long-alpha-helix	11.1626	57.9	Other	16.5136	0.661	Other	12.5509	A0AAW1A830	4.23e-21	699			0	0			0			0			0			0			0			0			0
9b	CWFYIIVWV	0.606817	Alpha/beta	95.2	Long-alpha-helix	38	Long-alpha-helix	2.54685	57.6	Long-alpha-helix	34.9178	0.34	Other	25.3735	A0A9W2ZCS4	6.52e-22	73			0	0			0			0			0			0			0			0			0
9ab	YLAIYWWCQ	0.517361	Beta	63.1	Long-alpha-helix	43.2	Long-alpha-helix	2.16657	57.9	Long-alpha-helix	35.4705	0.311	Other	23.894	A0A9Q0E4F6	4.91e-26	88			0	0			0			0			0			0			0			0			0
9r	GHTFVYCVE	0.305318	Beta	41.7	Beta-hairpins	78.4	Beta-solenoid	8.0199	58	Propeller/beta-barrel/beta-hairpins	11.2145	0.759	Beta-solenoid	8.19182	A0A0N4T9I3	1.24e-19	213			0	0			0			0			18	AF-A0A7W9IDD5-F1-model_v4	0.9416	0			9	AF-A0A6F8ZSQ6-F1-model_v4	0.8453	0			0
10b	YYITCFYVCC	0.564687	Beta	83.4	Beta-solenoid	67.3	Long-alpha-helix	38.5482	35.5	Beta-solenoid	11.7493	0.268	Other	17.8852	A0AAD6F425	8.29e-24	220			0	0			1	AF-A0A3Q3H375-F1-model_v4	0.6261	0			0			0			0			0			0
10ab	TKEFVFTCCY	0.395564	None	95.9	Beta-solenoid	72.8	Beta-solenoid	6.53179	37.3	Propeller	12.3579	0.331	Beta-trefoil	11.4022	A0A9Q0DCQ3	5.81e-22	258			0	0			0			0			0			0			0			0			9	AF-A0A7J3XDG6-F1-model_v4	0.7118
10r	GYWFDLKKQP	0.137976	None	58.3	Beta-solenoid	62.5	Beta-solenoid	3.80116	34.2	Other	7.27601	0.466	Other	14.3922	UPI001E677461	1.58e-27	411			0	0			1	AF-A0A093LJM9-F1-model_v4	0.6252	0			0			0			0			0			0
11b	CCCVFCWFIIT	0.572053	Beta	82.9	Long-alpha-helix	45.6	Long-alpha-helix	46.5442	50.3	Beta-solenoid	26.4739	0.292	Other	24.8615	A0A4U5V4D0	7.56e-19	28			0	0			0			0			0			0			0			0			2	AF-L1IT52-F1-model_v4	0.7873
11ab	TEWKTCVMWRW	0.184756	Alpha/beta	86	Propeller	46.6	Beta-solenoid	11.9065	58	Other	20.2224	0.297	Other	14.6479	UPI001CFAAC71	1.90e-30	105			0	0			2	AF-A0A1S8TG31-F1-model_v4	0.8297	0			0			0			0			0			0
11r	AIWGRCQWYKC	0.367769	None	53.1	Other	77.5	Beta-solenoid	16.4599	58	Other	16.3672	0.717	Long-alpha-helix	26.3851	A0A8J6KJ89	4.14e-26	131			0	0			0			0			3	AF-A0A4E9FUJ7-F1-model_v4	0.8932	0			0			0			0
12b	FYCVWVIYIVWF	0.543585	Alpha	93.7	Long-alpha-helix	39	Long-alpha-helix	2.24266	57.6	Long-alpha-helix	46.2365	0.288	Other	35.2459	A0A8C2WY17	9.50e-22	69			0	0			0			0			0			0			0			0			0
12ab	CKMVKFQIQICF	0.457103	Beta	82.4	Beta-solenoid	51.5	Beta-solenoid	4.98835	62.9	Beta-solenoid	3.06867	0.605	Long-alpha-helix	29.6926	A0A9D4DSD2	2.13e-23	279			0	0			3	AF-S7W9P2-F1-model_v4	0.8067	0			0			0			0			0			1	AF-A0A3B4CHT1-F1-model_v4	0.593
12r	QTHIPPDWTARP	0.990738	None	60.3	Beta-solenoid	67.7	Beta-solenoid	5.6117	29.5	Other	19.6393	0.529	Other	31.404	A0A8S3X0Y0	8.89e-34	375			0	0			0			0			2	AF-A0A210PZ04-F1-model_v4	0.8234	0			0			0			0
13b	IVYCYYVIFCVFC	0.544609	None	72.1	Alpha-solenoid	90.8	Beta-solenoid	15.6074	58	Other	20.7441	0.473	Other	15.7043	A0A974H450	2.03e-22	13			0	0			0			0			1	AF-A0A4Y2GY01-F1-model_v4	0.6438	0			0			0			0
13ab	IRYLEEACLATAW	0.131979	Alpha	52.4	Long-alpha-helix	54.6	Long-alpha-helix	2.1192	58	Alpha-solenoid	48.9756	0.419	Other	47.708	UPI001F48A9D5	3.52e-26	175			0	0			0			0			0			0			0			0			0
13r	LPQGQLLFMPMNN	0.133997	None	81.1	Beta-solenoid	76.7	Beta-solenoid	5.66231	33.7	Other	10.6645	0.314	Beta-solenoid	17.0994	A0AAV2JI74	2.76e-23	253			0	0			4	AF-A0A1S1V3Q2-F1-model_v4	0.889	0			5	AF-A0A6F9BRI8-F1-model_v4	0.6747	0			0			0			0
14b	WCFVCVIVTVFYCW	0.492286	Beta	91.9	Beta-solenoid	64.8	Long-alpha-helix	55.8878	38.5	Beta-barrel/beta-hairpins	11.5003	0.431	Other	18.6982	A0AAW1CNE7	3.98e-25	21			0	0			0			0			0			0			0			0			0
14ab	AVKQMWQLCYCKFR	0.231016	Beta	85.2	Long-alpha-helix	52.3	Long-alpha-helix	64.054	58	Other	28.1791	0.359	Other	30.6413	A0AAV7R3R3	8.22e-23	184			0	0			0			0			0			0			0			0			0
14r	IYARAYKMANYGAA	0.131523	None	79.6	Long-alpha-helix	61.8	Long-alpha-helix	3.48156	58	Alpha-solenoid	51.4748	0.417	Other	53.0685	UPI001E670972	2.61e-29	175			0	0			0			0			0			0			0			0			0
15b	FIVVWWWCWTVCCIY	0.478077	Beta	88.6	Long-alpha-helix	46.2	Beta-solenoid	35.1169	57.7	Long-alpha-helix	33.4898	0.279	Other	31.638	A0A8K9XAI0	1.23e-22	27			0	0			0			0			0			0			0			0			0
15ab	KAVILRTVVCYQQCV	0.30883	Beta	90.6	Long-alpha-helix	71.5	Beta-solenoid	34.4865	58	Beta-hairpins	29.6149	0.641	Beta-barrel/beta-hairpins	36.0181	UPI00307A1505	2.34e-28	159			0	0			0			0			13	AF-A0A1B8Y6B0-F1-model_v4	0.7862	0			0			0			0
15r	NKACKNIREEADSKG	0.952427	None	82.2	Long-alpha-helix	56.1	Beta-solenoid	35.3074	58	Other	33.8367	0.652	Alpha-solenoid	33.5577	UPI001F0D585F	7.07e-31	351			0	0			0			0			34	AF-A0A401QKH0-F1-model_v4	0.4365	0			0			0			0
16b	CITYVCWFYFYCFFCC	0.498407	Beta	80.8	Beta-solenoid	57.3	Long-alpha-helix	55.8144	28.5	Other	20.4427	0.276	Other	15.4236	A0AA89C017	1.99e-12	6			0	0			8	AF-A2HLZ6-F1-model_v4	0.7612	0			0			0			0			0			0
16ab	KCRYMYVCEVCWQRYW	0.337128	Beta	57.4	Propeller	48.5	Beta-barrel/beta-hairpins	12.9919	58	Alpha-solenoid	16.2301	0.439	Other	16.2595	A0AAE1B2Z3	2.31e-31	129			0	0			0			0			1	AF-A0A4C1TZL7-F1-model_v4	0.8362	0			0			0			0
16r	YGFWKRKSGKNSDPCC	0.132897	None	50.4	Alpha-beta trefoil	71.6	Beta-solenoid	10.6007	58	Other	12.1205	0.602	Other	15.2556	A7RNX0	2.53e-22	220			0	0			0			0			0			0			132	AF-A0A3Q0T5E8-F1-model_v4	0.6094	0			0
17b	WTTVCWVYFITCFWIIW	0.419812	Alpha/beta	79.2	Long-alpha-helix	40.7	Beta-solenoid	20.1087	57.9	Other	23.8187	0.307	Other	20.6608	A0AAE0S2B3	1.26e-21	31			0	0			0			0			36	AF-A0A179CLP2-F1-model_v4	0.9148	0			0			0			0
17ab	LYMLARAAAAVLYQQAA	0.134797	Alpha/beta	87.9	Alpha-solenoid	74.9	Long-alpha-helix	3.15424	58	Other	70.0693	0.428	Alpha-solenoid	62.7637	UPI00203C4694	1.34e-24	68	8BU0_A	1.04e-04	1	0			0			0			0			0			0			0			0
17r	DRCNFPVHLVVRWICFH	0.212912	Beta	79.8	Beta-solenoid	53.6	Beta-solenoid	11.7633	78.5	Beta-solenoid	1.79254	0.655	Beta-solenoid	2.29786	A0AAE0SJX2	4.72e-29	91			0	0			0			0			11	AF-A0A248TIM5-F1-model_v4	0.3107	0			0			0			2	AF-A0A812BRZ9-F1-model_v4	0.6658
18b	CVCWIWVWVVVFWCIYIY	0.469801	Beta	88.3	Long-alpha-helix	67.1	Beta-solenoid	41.6528	57.9	Other	33.738	0.338	Other	41.7208	UPI0012DF4AB3	6.33e-16	6			0	0			0			0			0			0			0			0			0
18ab	YEFLETAVIIFKAARQYW	0.184206	Beta	82.2	Long-alpha-helix	64.8	Long-alpha-helix	1.86043	58	Long-alpha-helix	69.0001	0.376	Other	71.2039	A7RX08	2.63e-20	16			0	0			0			0			0			0			0			0			0
18r	YGGERNKNLAWFSERMVG	0.37273	None	50.2	Beta-solenoid	62.4	Beta-solenoid	5.71338	30.5	Propeller	19.2345	0.289	Beta-trefoil	14.2271	UPI000C6CFA91	7.59e-18	98			0	0			0			0			1	AF-A0A4U6D351-F1-model_v4	0.8461	0			0			0			0
19b	WVWWTVCTVTYWTIIWTII	0.242955	Beta	79.4	Beta-solenoid	74.6	Long-alpha-helix	68.03	30.9	Other	20.6642	0.292	Other	16.8976	A0AAE0YS69	5.92e-29	27			0	0			1	AF-A7T5Z0-F1-model_v4	0.2799	0			0			0			0			0			0
19ab	EYIYMEVAAMVLMCTMYLV	0.322463	Alpha/beta	64.7	Long-alpha-helix	53.3	Alpha-barrel	42.7861	37.8	Beta-solenoid	42.2643	0.358	Other	40.6909	A0A9D4G2D3	8.59e-24	31			0	0			0			0			0			0			0			0			9	AF-A0A3M7PK10-F1-model_v4	0.7094
19r	AVIHTPTYEAMNSVNKEHD	0.704262	None	82.7	Beta-solenoid	62.9	Beta-solenoid	4.94967	26.1	Beta-solenoid	19.6273	0.545	Beta-solenoid	3.56258	A0AAE0ZUJ2	5.75e-30	116			0	0			13	AF-A0A2G8KAA2-F1-model_v4	0.8407	0			0			0			0			0			0
20b	WTFWVWFIYYIYIVVYCIYI	0.438324	Alpha/beta	79.6	Long-alpha-helix	44.6	Beta-solenoid	74.8597	57.2	Long-alpha-helix	76.9685	0.439	Other	77.2474	UPI002221E03D	3.25e-17	4			0	0			0			0			10	AF-A0A852AMU9-F1-model_v4	0.6737	0			0			0			0
20ab	KFECQAEYWTTAQAWFFTVC	0.206339	Beta	91.8	Beta-solenoid	69.7	Beta-solenoid	5.69192	65	Beta-solenoid	2.07691	0.318	Other	15.8771	UPI000C9D2741	2.04e-32	73			0	0			6	AF-A0A0J7K136-F1-model_v4	0.565	0			0			0			0			0			8	AF-A0A7R9I377-F1-model_v4	0.8173
20r	YGMVQMCRFDPVYVGQNCAD	0.1368	Beta	70.1	Beta-solenoid	60.4	Beta-solenoid	5.47991	68.8	Beta-solenoid	4.60537	0.306	Other	15.6371	A0A852FSL7	2.40e-40	873	4XBM_A	3.37e-10	1	0			1	AF-G3HU38-F1-model_v4	0.6801	0			7	AF-A0A7K8S8Z5-F1-model_v4	0.7806	0			0			0			0
21b	FTTTCIVFFTWICFWVFICTW	0.409807	Beta	78.2	Beta-solenoid	48.3	Long-alpha-helix	76.8451	33.5	Other	11.933	0.314	Other	15.703	A0AAV4MX68	3.04e-20	16			0	0			0			0			0			0			0			0			0
21ab	IREFRWCYTFMTQLRFFLAKE	0.155898	Alpha/beta	33	Alpha-solenoid	39	Alpha-solenoid	12.8346	43.3	Beta-solenoid	18.2234	0.321	Other	16.5613	UPI0035B6757E	7.23e-28	31			0	0			0			0			0			0			0			0			0
21r	QNGITTKTKYGGRSHRDDDYD	0.964488	None	82	Beta-solenoid	72.2	Beta-solenoid	2.15828	31.7	Other	16.1793	0.267	Other	16.7377	V4BFN5	3.62e-32	93			0	0			32	AF-A0A2T1EWU8-F1-model_v4	0.8229	0			23	AF-A0A6P6R5H5-F1-model_v4	0.6733	0			0			0			0
22b	VVITTCYWTYWIICCTTWFFWC	0.393474	Beta	92.4	Beta-solenoid	67.8	Long-alpha-helix	81.3574	30.4	Other	13.9384	0.225	Other	11.3531	UPI001E675A93	8.78e-23	36			0	0			123	AF-A0A1S3L233-F1-model_v4	0.9048	0			0			0			0			0			0
22ab	RYVYYECWIVRIFRIWMMREFY	0.378768	Beta	32.9	Long-alpha-helix	72.5	Beta-solenoid	49.0595	57.8	Alpha-solenoid	49.6809	0.337	Other	44.8097	A0A8K0ACS1	1.64e-25	30			0	0			0			0			1	AF-A0A1S3SCH4-F1-model_v4	0.5918	0			0			0			0
22r	SMKLTDNQQDAAIIIIVDCFCI	0.282171	None	82.4	Beta-solenoid	79.7	Beta-solenoid	3.07439	73	Beta-solenoid	3.10336	0.603	Beta-solenoid	7.22832	A0AA89C055	5.49e-30	59			0	0			0			0			7	AF-E9DN83-F1-model_v4	0.679	0			0			0			0
23b	WVVFCYVVTTVVWVVICVVTYVI	0.386227	Beta	77.8	Alpha-solenoid	57.2	Long-alpha-helix	84.5206	57.9	Beta-solenoid	22.7236	0.366	Other	23.1517	UPI0007BAA852	1.71e-26	11			0	0			0			0			0			0			0			0			0
23ab	KRVMTRLLCFKEKCETIQALKWE	0.140308	Beta	62.2	Beta-solenoid	62.4	Beta-solenoid	4.50459	48.9	Beta-solenoid	4.22687	0.521	Alpha-solenoid	19.6195	A0A8S2G0A5	2.24e-17	69			0	0			1	AF-C3ZXA1-F1-model_v4	0.2435	0			0			0			0			0			0
23r	GGLHMKCIPICEVVMMSWRPPHI	0.132035	Alpha/beta	69.9	Beta-solenoid	61.6	Beta-solenoid	4.84874	53.5	Beta-solenoid	6.04038	0.396	Beta-solenoid	10.6142	A0A9Q0ESW0	2.63e-24	61			0	0			0			0			1	AF-A0A401TNK4-F1-model_v4	0.7545	0			0			0			0
24b	TVWFFTFIITIVVYCTIVYWVTVF	0.390056	Beta	65.9	Long-alpha-helix	43	Beta-solenoid	52.3091	57.9	Other	49.0089	0.312	Other	52.1299	A0A9Q0DDI0	4.65e-13	26			0	0			0			0			0			0			0			0			0
24ab	KEFTEWELWVWAWMIVYMETCAAT	0.215003	Beta	79.4	Alpha-solenoid	57.1	Alpha-solenoid	13.7733	57.8	Alpha-solenoid	4.45013	0.394	Other	17.7819	UPI001EE563D5	8.13e-20	30			0	0			0			0			0			0			0			0			0
24r	NPKAWGGARGWYDETGRTFCWRLG	0.158478	None	49.8	Propeller	50.5	Propeller/beta-barrel/beta-hairpins	18.8565	54.8	Beta-solenoid	18.6464	0.633	Beta-barrel/beta-hairpins	25.1152	UPI0024335D86	7.16e-28	146	7NKY_Z	4.33e-04	4	0			0			1	3mun_A	0.1813	141	AF-A0A382URU7-F1-model_v4	0.5178	6	4o4u_D	0.234	15	AF-A0A417W4E5-F1-model_v4	0.3302	0			0
25b	VCFCCFVTTCYITVWCYFYIFWCFI	0.419648	Beta	90.3	Beta-solenoid	51.6	Beta-solenoid	3.47945	72.8	Beta-solenoid	3.54046	0.265	Other	17.0577	A0A8K9WNH4	4.96e-17	50			0	0			0			0			0			0			0			0			0
25ab	KFWRMQATCCKIEQCMAQVYVFYLL	0.245542	Alpha/beta	65.9	Beta-solenoid	47.9	Beta-solenoid	2.75367	62.5	Beta-solenoid	4.1114	0.284	Other	14.3108	A0A662YM14	1.11e-21	30			0	1	0.1489	6n2b_A	69	AF-A0A1B8CH46-F1-model_v4	0.6729	0			30	AF-A0A662YM14-F1-model_v4	0.7736	0			0			0			47	AF-A0A396IC36-F1-model_v4	0.7107
25r	PDLLCNCQTFFFHSSAQNPRCIPEL	0.134502	Beta	82.5	Beta-solenoid	66.2	Beta-solenoid	5.91717	67.6	Beta-solenoid	6.2085	0.409	Other	20.9984	A0A4U5ULY7	4.06e-21	69			0	0			0			0			1	AF-A0A1B8XWG9-F1-model_v4	0.09921	0			0			0			0
26b	YFVWFYVCYTYCCIITFYCTYFIVVI	0.412769	Beta	79.1	Beta-solenoid	41.7	Beta-solenoid	7.00837	50.6	Other	6.81254	0.244	Other	17.9193	A0A7R9JEW0	1.98e-21	11			0	0			0			0			12	AF-A0A210PXF5-F1-model_v4	0.6416	0			0			0			0
26ab	FWWKARRFTQKTEYMTRELIYRKKRE	0.137076	Beta	82.7	Long-alpha-helix	79.4	Long-alpha-helix	5.33612	57.9	Alpha-solenoid	94.6305	0.454	Other	99.3559	UPI001B7E66C9	2.87e-33	293			0	0			0			0			0			0			0			0			0
26r	CMDIMPQHSYTCIPCQTFVPIEMNHR	0.136353	Beta	46.8	Beta-solenoid	53	Beta-solenoid	9.95954	44.2	Beta-solenoid	7.45149	0.647	Other	22.8893	A0A1S3LF78	3.19e-26	165			0	0			0			0			14	AF-A0A6J1ILH4-F1-model_v4	0.7022	0			0			0			0
27b	CTWVIWCCWVFFYFFYVFFYIICVWFC	0.426644	Alpha	55.2	Alpha-solenoid	42.7	Alpha-solenoid	23.7693	57.9	Other	31.8329	0.295	Other	22.9035	UPI001C04FD21	3.27e-08	1			0	0			0			0			0			0			0			0			0
27ab	YCVAFFFRITAKIWCQCRYFYFCQILQ	0.363827	Alpha/beta	55.6	Alpha-solenoid	50.4	Beta-solenoid	19.7722	46.2	Beta-solenoid	19.7105	0.233	Other	20.8169	A0A2G5T6Q7	8.70e-33	41			0	0			0			0			6	AF-A0A444UE19-F1-model_v4	0.3947	0			0			0			0
27r	FWWRPHRKIPCDYFYKSCRPDYACATQ	0.203493	Beta	48	TIM-barrel	54.9	Beta-solenoid	12.0076	58	TIM-barrel	10.3373	0.226	Other	20.7665	UPI0020B2A66F	6.34e-27	75			0	0			1	AF-A0A6G0HIY8-F1-model_v4	0.4698	0			1	AF-A0A1S3MFF6-F1-model_v4	0.1193	0			0			0			0
28b	YTFVVCCYWCVYFTWCYFCWITCFFFIF	0.414875	Alpha/beta	66.9	Alpha-solenoid	49.2	Alpha-solenoid	3.06222	58	Other	21.6991	0.277	Other	18.7761	UPI00227C9D06	2.73e-13	5			0	0			0			0			0			0			0			0			0
28ab	MVVIYIMYQMRAEQEVCTVTKKRQYLEF	0.14465	None	34.6	Alpha-solenoid	40	Beta-solenoid	21.307	58	Other	24.1658	0.354	Other	20.8513	A0AAV7LT29	7.32e-27	64			0	0			0			0			114	AF-A0A401QMY4-F1-model_v4	0.5533	0			0			0			0
28r	MPCDGVCQQHNWSWPPPCRHFNVDMQIN	0.190322	Beta	65.2	Beta-solenoid	64	Beta-solenoid	2.31136	59.4	Beta-solenoid	2.43071	0.459	Beta-solenoid	3.6467	A0A8K9UT58	6.54e-26	120			0	0			2	AF-A0A183V5P0-F1-model_v4	0.4775	0			19	AF-A0A3P9M3B5-F1-model_v4	0.6062	0			0			0			1	AF-A0A183V5P0-F1-model_v4	0.5992
29b	CVFWCYIIVIWWFWFIYFTTYVITVIIYY	0.400826	Alpha/beta	51.7	Alpha helical coiled coil	34.3	Long-alpha-helix	67.8947	58	Other	42.3272	0.272	Other	43.0815	A0A9D3YL50	5.94e-17	4			0	0			0			0			0			0			0			0			0
29ab	TYRRYMFQELCMMQRREVTVEKWQWCFMF	0.139116	Alpha/beta	62.2	Beta-solenoid	48.4	Beta-solenoid	6.32957	43.7	Beta-solenoid	5.2945	0.235	Other	15.8016	A0A9D4HEE7	5.62e-24	34			0	0			65	AF-A0A6E8VYJ3-F1-model_v4	0.5588	0			0			0			0			0			0
29r	ATDYDLCAFRWNMDYPMTNVKDWAMLCYK	0.155271	Alpha	73.2	Beta-barrel/beta-hairpins	64.5	Beta-solenoid	15.7287	57.2	Beta-solenoid	15.7046	0.254	Other	25.7779	A0A0B2UZY1	2.40e-51	44			0	1	0.2052	4frx_B	5	AF-A0A087THG7-F1-model_v4	0.3352	0			4	AF-A0A0L8IGC0-F1-model_v4	0.3695	0			0			0			0
30b	YWCTVYFTCYFTVVCYVTVVIIVICYYVYV	0.388846	Alpha/beta	90	Beta-solenoid	61.2	Beta-solenoid	8.47792	56.8	Beta-solenoid	5.35883	0.288	Other	16.0227	UPI001E1C3B6C	1.28e-19	12			0	0			0			0			1	AF-A0A0B2UXP4-F1-model_v4	0.1157	0			0			0			0
30ab	AQRKEKILRAECRKMLLCIVATFAWMAYQY	0.168879	Alpha/beta	70.8	Alpha-solenoid	58.1	Alpha-solenoid	2.74612	54.2	Alpha-solenoid	7.94525	0.397	Alpha-solenoid	16.717	A0AAV7MIE4	4.11e-23	13			0	49	0.5157	5k7v_A	91	AF-W2K2E8-F1-model_v4	0.3283	3	7rdr_A	0.5957	0			0			0			0			0
30r	DSMIKSQRKDNGPCTCFMMQMDNKYCTAFS	0.137764	Beta	66.6	Beta-solenoid	60.5	Beta-solenoid	3.17514	41.9	Beta-solenoid	12.449	0.342	Other	13.2823	F9W642	7.69e-25	83			0	0			0			0			10	AF-O68220-F1-model_v4	0.4365	0			0			0			0
